# Supplementary material for: Robust immune response to COVID-19 vaccination in the island population of Greenland
Source: Commun Med (Lond). 2024 Sep 6;4:173. doi: 10.1038/s43856-024-00602-y (PMC11379896; doi:10.1038/s43856-024-00602-y)
Supplement: Supplementary file 4 — Supplementary Data 1 [file 43856_2024_602_MOESM4_ESM.xlsx]

## Sheet: Ark1
Variables	Time 1 (2 months after second vaccine dose)						Time 2 (11 months after second vaccine dose)
		Model 1a		Model 2b				Model 1a		Model 2b
	N	Estimate (95% CI)	P-value	Estimate (95% CI)		P-value	N	Estimate (95% CI)	P-value	Estimate (95% CI)		P-value
Age
20-29 years	62	Reference	Reference	-		-	34	Reference	Reference	-		-
30-39 years	106	1.02 (0.89, 1.16)	0.779	-		-	77	0.99 (0.85, 1.15)	0.875	-		-
40-49 years	57	0.94 (0.80, 1.09)	0.390	-		-	51	0.96 (0.82, 1.14)	0.675	-		-
50-59 years	131	0.82 (0.72, 0.94)	0.003	-		-	99	0.92 (0.79, 1.07)	0.305	-		-
60 years or above	71	0.70 (0.61, 0.81)	< 0.001	-		-	59	0.79 (0.67, 0.93)	0.005	-		-
Charlson Comorbidity Score Index
0	353	Reference	Reference	Reference		Reference	266	Reference	Reference	Reference		Reference
1	59	0.90 (0.80, 1.02)	0.091	0.97 (0.86, 1.09)		0.626	45	0.89 (0.79, 1.01)	0.066	0.93 (0.82, 1.05)		0.247
2 or more	18	0.77 (0.63, 0.95)	0.015	0.86 (0.71, 1.06)		0.161	12	0.85 (0.68, 1.06)	0.155	0.90 (0.72, 1.14)		0.382
Gender
Female	274	Reference	Reference	Reference		Reference	207	Reference	Reference	Reference		Reference
Male	156	1.01 (0.93, 1.10)	0.793	1.05 (0.97, 1.14)		0.234	116	0.99 (0.91, 1.09)	0.948	1.01 (0.93, 1.11)		0.770
Ethnicity
Inuit	292	Reference	Reference	Reference		Reference	218	Reference	Reference	Reference		Reference
Mixed	120	1.01 (0.92, 1.11)	0.894	1.03 (0.94, 1.13)		0.472	91	1.05 (0.96, 1.16)	0.292	1.06 (0.96, 1.17)		0.231
Non-Inuit	18	1.05 (0.85, 1.29)	0.657	1.17 (0.95, 1.44)		0.133	14	0.98 (0.79, 1.21)	0.844	1.04 (0.84, 1.29)		0.706
History of previous SARS-CoV-2 infection
No	424	Reference	Reference	Reference		Reference	84	Reference	Reference	Reference		Reference
Yes	6	2.19 (1.55, 3.09)	< 0.001	2.18 (1.56, 3.05)		< 0.001	238	1.39 (1.27, 1.52)	< 0.001	1.37 (1.25, 1.51)		< 0.001
Booster dose (3rd dose)
No	430	-	-	-		-	49	Reference	Reference	Reference		Reference
Yes	0	-	-	-		-	274	1.05 (0.93, 1.18)	0.438	1.13 (0.99, 1.28)		0.069
Interval (weeks) between 2nd vaccine dose and blood sample collection	430	0.96 (0.95, 0.97)	< 0.001	0.96 (0.96, 0.97)		< 0.001	323	0.99 (0.98, 1.00)	0.071	1.00 (0.99, 1.01)		0.858
Interval (weeks) since booster vaccination (3rd dose)	0	-	-	-		-	125	0.99 (0.98, 1.00)	0.018	1.00 (0.98, 1.01)		0.652
Vaccine type
mRNA-1273 (Moderna)	415	Reference	Reference	Reference		Reference	313	Reference	Reference	Reference		Reference
BNT162b2 (Pfizer/BioNTech)	15	0.46 (0.37, 0.57)	< 0.001	0.52 (0.42, 0.64)		< 0.001	10	0.85 (0.66, 1.09)	0.196	0.93 (0.73, 1.19)		0.571
aunadjusted
badjusted for age
