# Supplementary material for: Robust immune response to COVID-19 vaccination in the island population of Greenland
Source: Commun Med (Lond). 2024 Sep 6;4:173. doi: 10.1038/s43856-024-00602-y (PMC11379896; doi:10.1038/s43856-024-00602-y)
Supplement: Supplementary file 5 — Supplementary Data 2 [file 43856_2024_602_MOESM5_ESM.xlsx]

## Sheet: Ark1
Plasma - total Ig anti-spike Ab 2 months post second dose (kBAU/L)
32
32
92
92
25000
25000
25000
25000
25000
1021
1027
1038
1062
1062
10620
1078
1084
1084
1089
1089
1090
1097
1097
1098
1098
1127
1129
1150
1150
1161
1172
1180
1190
1201
1219
12331
1236
1239
1267
127
1279
1294
13088
1309
13098
1361
1365
137
1370
1386
1386
1392
141
141
1416
1416
1424
1436
1443
14463
14544
1456
1456
1465
1494
1523
1530
1532
1535
15396
1568
157
1596
1596
16073
16073
162
1623
16331
166
1664
1689
1689
1699
1717
1756
1769
179
179
179
1795
180
180
1810
1810
1835
1840
1884
1901
1925
1963
1972
1982
1993
1996
2005
20076
20076
2038
2057
2085
2122
2132
2132
2132
2134
2142
2146
2146
2147
2150
2193
2204
2207
2213
2214
2226
2249
2250
2251
2258
2264
2274
2285
2288
2290
2310
2316
2317
2340
2354
2354
2376
2385
2386
2391
2405
242
2427
2442
2442
2442
2471
248
2491
2493
2493
2493
2497
2509
2554
2565
2570
2570
2588
2620
2659
2665
2677
2678
2679
2694
2703
2710
2779
278
2822
2822
2886
2910
2935
2952
2968
2972
2994
3001
3013
3022
3052
3052
3065
3073
3074
3077
3077
3119
3131
3163
3163
320
3204
3220
3235
3267
3282
3333
3333
3333
3363
3363
3370
3394
3422
3422
3430
3471
3490
3496
3526
3573
3573
3574
3578
3585
3596
3601
3601
3618
3618
3627
3650
3658
3658
3667
3700
3700
3719
3734
3738
3764
3764
377
377
3786
3792
3802
3818
3840
3845
3868
388
3880
3921
3927
3941
3954
3968
3972
3988
4009
4009
401
4019
4019
4025
4048
4061
4110
4113
4124
4156
4156
4197
4201
4218
4252
4269
4299
4305
4306
4334
4335
4344
4378
4378
4391
4417
4420
4424
4452
4486
4489
4542
4560
457
4576
459
4602
4638
464
464
467
4687
4687
4687
4714
4731
4737
4744
4751
4765
4775
4834
4842
4881
4898
4898
4919
4987
5000
5070
5070
5102
5187
5209
5222
5258
5294
5295
5356
5376
5383
546
5484
5583
5587
5587
5594
5609
5644
5649
5687
5725
5728
5757
5762
5911
5929
593
5945
5971
6024
6069
6100
6120
6230
6268
6268
6279
6280
6288
6348
6352
6405
6434
6439
6439
650
650
6515
6575
6645
6666
6854
6901
693
7004
7023
7045
7221
725
726
7271
7283
7340
7401
7417
7417
753
753
7595
762
7627
766
766
7670
7707
7784
7801
785
7879
814
823
8239
827
827
8334
8365
8380
8380
839
8469
849
8490
8603
861
865
8753
8784
890
8996
902
9097
9160
920
9354
9546
975
9760
