# Supplementary material for: Robust immune response to COVID-19 vaccination in the island population of Greenland
Source: Commun Med (Lond). 2024 Sep 6;4:173. doi: 10.1038/s43856-024-00602-y (PMC11379896; doi:10.1038/s43856-024-00602-y)
Supplement: Supplementary file 6 — Supplementary Data 3 [file 43856_2024_602_MOESM6_ESM.xlsx]

## Sheet: Ark1
Plasma - total Ig anti-spike Ab 11 months post second dose (kBAU/L)
135
152
173
204
213
216
221
1218
1612
1714
2124
2180
2740
2756
2770
2777
2906
2926
3092
3165
3496
3596
3631
3799
3818
3884
3890
4325
4413
4442
4778
4883
4992
5226
5239
5437
5468
5509
5539
5638
5708
5741
5863
5998
6013
6041
6182
6288
6316
6319
6378
6488
6525
6598
6651
6661
6710
6817
6845
7003
7028
7065
7142
7203
7242
7266
7287
7358
7393
7430
7578
7580
7614
7635
7648
7786
7804
7862
7868
7871
7884
8042
8068
8079
8129
8136
8173
8205
8409
8421
8580
8702
8865
8946
9175
9541
9679
9861
10042
10064
10071
10096
10340
10447
10463
10500
10515
10528
10658
10719
10735
10810
10989
11150
11196
11268
11395
11492
11578
11608
11641
11682
11888
12125
12263
12398
12437
12509
12554
12603
12771
12854
12856
12929
13143
13167
13196
13370
13421
13428
13541
13620
13622
13851
13909
13947
14213
14310
14385
14523
14614
14641
15126
15193
15235
15292
15523
15533
15698
15838
15884
15942
16196
16200
16203
16278
16302
16364
16387
16413
16474
16634
16665
16682
16822
17246
17414
17428
17433
17449
17553
17666
17709
17710
17712
18006
18148
18251
18420
18421
18590
18669
18673
18779
18785
18913
18976
19633
20205
20246
20247
20536
21054
21135
21313
21313
21524
21532
21564
21793
22087
22120
22188
22368
22393
22450
22640
22681
22706
22779
23111
23123
23416
23595
23722
23767
24081
24194
24263
24295
24357
24894
25000
25000
25000
25000
25000
25000
25000
25000
25000
25000
25000
25000
25000
25000
25000
25000
25000
25000
25000
25000
25000
25000
25000
25000
25000
25000
25000
25000
25000
25000
25000
25000
25000
25000
25000
25000
25000
25000
25000
25000
25000
25000
25000
25000
25000
25000
25000
25000
25000
25000
25000
25000
25000
25000
25000
25000
25000
25000
25000
25000
25000
25000
25000
25000
25000
25000
25000
25000
25000
25000
25000
25000
25000
25000
25000
25000
25000
25000
25000
25000
25000
25000
25000
25000
25000
25000
25000
25000
25000
25000
25000
