# Supplementary material for: Robust immune response to COVID-19 vaccination in the island population of Greenland
Source: Commun Med (Lond). 2024 Sep 6;4:173. doi: 10.1038/s43856-024-00602-y (PMC11379896; doi:10.1038/s43856-024-00602-y)
Supplement: Supplementary file 7 — Supplementary Data 4 [file 43856_2024_602_MOESM7_ESM.xlsx]

## Sheet: Ark1
Plasma - total Ig nucleoprotein Ab 2 months post second dose ((kBAU/L)
<0.07
<0.07
<0.07
<0.07
<0.07
<0.07
<0.07
<0.07
<0.07
<0.07
<0.07
<0.07
<0.07
<0.07
<0.07
<0.07
<0.07
<0.07
<0.07
<0.07
<0.07
<0.07
<0.07
<0.07
<0.07
<0.07
<0.07
<0.07
<0.07
<0.07
<0.07
<0.07
<0.07
<0.07
<0.07
<0.07
<0.07
<0.07
<0.07
<0.07
<0.07
<0.07
<0.07
<0.07
<0.07
<0.07
<0.07
<0.07
<0.07
<0.07
<0.07
<0.07
<0.07
<0.07
<0.07
<0.07
<0.07
<0.07
<0.07
<0.07
<0.07
<0.07
<0.07
<0.07
<0.07
<0.07
<0.07
<0.07
<0.07
<0.07
<0.07
<0.07
<0.07
<0.07
<0.07
<0.07
<0.07
<0.07
<0.07
<0.07
<0.07
<0.07
<0.07
<0.07
<0.07
<0.07
<0.07
<0.07
<0.07
<0.07
<0.07
<0.07
<0.07
<0.07
<0.07
<0.07
<0.07
<0.07
<0.07
<0.07
<0.07
<0.07
<0.07
<0.07
<0.07
<0.07
<0.07
<0.07
<0.07
<0.07
<0.07
<0.07
<0.07
<0.07
<0.07
<0.07
<0.07
<0.07
<0.07
<0.07
<0.07
<0.07
<0.07
<0.07
<0.07
<0.07
<0.07
<0.07
<0.07
<0.07
<0.07
<0.07
<0.07
<0.07
<0.07
<0.07
<0.07
<0.07
<0.07
<0.07
<0.07
<0.07
<0.07
<0.07
<0.07
<0.07
<0.07
<0.07
<0.07
<0.07
<0.07
<0.07
<0.07
<0.07
<0.07
<0.07
<0.07
<0.07
<0.07
<0.07
<0.07
<0.07
<0.07
<0.07
<0.07
<0.07
<0.07
<0.07
<0.07
<0.07
<0.07
<0.07
<0.07
<0.07
<0.07
<0.07
<0.07
<0.07
<0.07
<0.07
<0.07
<0.07
<0.07
<0.07
<0.07
<0.07
0.07
0.07
0.07
0.07
0.07
0.07
0.07
0.07
0.070
0.070
0.071
0.071
0.071
0.071
0.071
0.071
0.071
0.071
0.071
0.071
0.071
0.071
0.071
0.071
0.071
0.071
0.071
0.072
0.072
0.072
0.072
0.072
0.072
0.072
0.072
0.072
0.072
0.072
0.072
0.072
0.072
0.072
0.072
0.073
0.073
0.073
0.073
0.073
0.073
0.073
0.073
0.073
0.073
0.073
0.073
0.073
0.073
0.073
0.074
0.074
0.074
0.074
0.074
0.074
0.074
0.074
0.074
0.074
0.074
0.075
0.075
0.075
0.075
0.075
0.075
0.075
0.075
0.075
0.075
0.075
0.075
0.075
0.075
0.075
0.075
0.076
0.076
0.076
0.076
0.076
0.076
0.076
0.076
0.076
0.077
0.077
0.077
0.077
0.077
0.077
0.077
0.077
0.077
0.077
0.077
0.078
0.078
0.078
0.078
0.078
0.078
0.078
0.078
0.078
0.078
0.078
0.078
0.078
0.078
0.079
0.079
0.079
0.079
0.079
0.079
0.079
0.079
0.079
0.079
0.079
0.079
0.079
0.08
0.080
0.080
0.080
0.080
0.080
0.080
0.080
0.080
0.080
0.080
0.080
0.080
0.081
0.081
0.081
0.081
0.081
0.081
0.081
0.081
0.081
0.081
0.082
0.082
0.082
0.082
0.082
0.082
0.082
0.082
0.082
0.082
0.082
0.082
0.082
0.082
0.082
0.082
0.083
0.083
0.083
0.083
0.084
0.084
0.084
0.084
0.084
0.084
0.084
0.084
0.084
0.084
0.085
0.086
0.086
0.086
0.086
0.086
0.086
0.086
0.086
0.087
0.087
0.087
0.088
0.088
0.088
0.089
0.089
0.089
0.089
0.090
0.090
0.091
0.091
0.091
0.094
0.096
0.097
0.097
0.099
0.099
0.101
0.104
0.105
0.108
0.108
0.11
0.110
0.111
0.113
0.113
0.124
0.128
0.128
0.128
0.128
0.129
0.153
0.153
0.153
0.164
0.189
0.418
22.2
44.500
5.960
5.960
7.040
7.040
