# Supplementary material for: Robust immune response to COVID-19 vaccination in the island population of Greenland
Source: Commun Med (Lond). 2024 Sep 6;4:173. doi: 10.1038/s43856-024-00602-y (PMC11379896; doi:10.1038/s43856-024-00602-y)
Supplement: Supplementary file 8 — Supplementary Data 5 [file 43856_2024_602_MOESM8_ESM.xlsx]

## Sheet: Ark1
Plasma - total Ig nucleoprotein Ab 11 months post second dose (kBAU/L)
12
12
13
17
19
30
46
47
50
55
57
77
92
101
103
108
110
115
120
123
130
132
135
144
145
147
160
170
<0.07
<0.07
<0.07
<0.07
<0.07
<0.07
<0.07
<0.07
<0.07
<0.07
<0.07
<0.07
<0.07
<0.07
<0.07
<0.07
<0.07
<0.07
<0.07
<0.07
<0.07
<0.07
<0.07
<0.07
<0.07
<0.07
<0.07
<0.07
<0.07
<0.07
<0.07
<0.07
<0.07
<0.07
<0.07
<0.07
<0.07
<0.07
<0.07
<0.07
<0.07
<0.07
<0.07
<0.07
<0.07
<0.07
<0.07
<0.07
<0.07
<0.07
<0.07
<0.07
<0.07
<0.07
>180
>180
>180
0.0658
0.071
0.071
0.071
0.072
0.072
0.072
0.073
0.073
0.073
0.073
0.074
0.077
0.077
0.077
0.078
0.079
0.083
0.086
0.089
0.094
0.098
0.116
0.122
0.124
0.352
0.375
0.422
0.491
0.845
0.953
0.984
1.25
1.27
1.73
1.86
1.87
10.1
10.2
10.3
10.3
11.2
11.5
11.5
11.9
12.1
12.5
12.9
13.1
13.3
13.3
13.5
13.8
14.4
14.4
14.5
14.5
15.1
15.1
15.1
15.3
15.5
15.9
16.8
17.1
17.1
17.2
17.8
17.9
18.1
18.6
18.9
19.5
19.6
19.9
2.15
2.17
2.22
2.63
2.65
2.76
2.9
2.98
20.2
20.8
21.1
21.4
21.5
21.6
21.8
21.9
22.2
23.1
23.6
23.9
24.1
24.4
24.7
25.2
25.3
25.6
25.8
26.2
26.3
26.8
27.1
27.2
28.4
28.4
28.5
28.6
29.1
29.1
29.3
29.7
29.9
3.26
3.28
3.54
3.84
30.5
30.5
30.5
31.2
31.3
31.7
32.2
32.3
32.8
33.1
33.1
34.7
35.3
35.6
36.7
36.8
37.1
37.4
37.5
38.7
38.8
39.5
39.7
39.7
4.05
4.18
4.26
4.39
4.51
4.99
40.5
41.6
42.6
42.8
42.9
43.1
43.2
45.1
45.2
46.4
46.4
47.2
47.6
47.6
48.1
48.5
49.4
49.8
49.9
5.13
5.19
5.22
5.36
5.38
5.42
5.45
5.53
5.74
50.4
50.8
52.4
52.6
53.2
54.1
54.5
54.6
55.1
55.2
55.3
55.4
55.5
56.4
56.8
56.8
57.1
57.4
59.9
6.19
6.28
6.3
6.37
6.43
6.5
6.72
60.6
60.9
61.9
63.6
63.7
63.8
65.4
65.7
65.8
66.1
66.8
68.9
69.2
7.14
7.2
7.24
7.36
7.53
7.61
7.91
70.4
73.6
73.7
78.4
8.1
8.28
80.7
84.4
9.05
9.46
9.81
9.99
93.7
96.3
96.4
