# Supplementary material for: Robust immune response to COVID-19 vaccination in the island population of Greenland
Source: Commun Med (Lond). 2024 Sep 6;4:173. doi: 10.1038/s43856-024-00602-y (PMC11379896; doi:10.1038/s43856-024-00602-y)
Supplement: Supplementary file 9 — Supplementary Data 6 [file 43856_2024_602_MOESM9_ESM.xlsx]

## Sheet: Ark1
Saliva - total Ig anti-spike Ab 11 months post second dose (kBAU/L)
14
15
18
41
77
<0.40
<0.40
0.809
0.835
0.944
1.09
1.2
1.24
1.51
1.62
1.81
1.83
1.85
1.89
10.3
10.4
10.5
10.6
10.6
10.9
11.2
11.4
11.7
11.9
12.1
12.1
12.5
12.6
12.8
12.8
12.9
13.1
13.8
14.2
15.2
15.3
15.4
15.5
15.9
17.2
18.7
2.01
2.09
2.12
2.42
2.44
2.67
2.8
2.84
20.1
21.8
22.7
22.8
23.3
25.1
25.8
28.8
3.06
3.08
3.36
3.45
3.5
3.75
3.94
3.97
38.2
39.5
4.15
4.34
4.54
4.83
48.1
5.26
5.37
5.71
5.82
5.84
5.88
5.88
53.5
6.08
6.11
6.3
6.58
6.72
6.73
6.81
6.83
6.87
6.89
7.07
7.16
7.28
7.34
7.56
72.3
73.6
8.38
8.66
8.81
9.82
9.95
