# Supplementary material for: Robust immune response to COVID-19 vaccination in the island population of Greenland
Source: Commun Med (Lond). 2024 Sep 6;4:173. doi: 10.1038/s43856-024-00602-y (PMC11379896; doi:10.1038/s43856-024-00602-y)
Supplement: Supplementary file 10 — Supplementary Data 7 [file 43856_2024_602_MOESM10_ESM.xlsx]

## Sheet: Ark1
CD4+ (IU/mL)	CD4+ / CD8+ (IU/mL)	QFM (IU/mL)
0.08	0.13	37
0.33	0.11	48
0.14	0.28	61
		71
0.43	0.46	88
4.18	6.46	93
0.39	0.21	105
		106
0.17	0.56	110
1.47	2.09	111
0.81	0.91	125
0.70		136
		149
1.25	2.00	163
0.41	0.69	169
0.89	0.97	181
		214
0.53	0.50	224
3.5	3.88	224
2.04	3.93	224
0.30	0.41	256
3.5	9.90	270
0.79	1.42	278
		288
		302
0.14	0.30	312
0.45	0.59	312
		314
0.06	0.11	318
0.085	0.43	342
1.53	1.89	344
		374
0.21	0.24	420
0.58	0.65	426
1.14	2.06	462
		492
0.03	0.38	494
		516
0.14	0.52	596
		602
0.79	0.93	612
0.28	0.35	630
3.98	3.28	640
		648
1.04	0.64	674
0.69	0.69	684
0.30	1.20	684
2.58	2.05	736
		750
		800
1.09	0.46	840
		846
0.46	0.53	852
0.28	0.37	866
0.56	0.40	884
		902
0.85	0.89	914
		918
0.26	0.55	926
		972
0.39	1.27	1032
		1036
0.49	0.71	1056
0.58	0.95	1104
2.29	3.16	1110
		1118
		1132
0.54	0.80	1152
	0.86	1212
0.51	0.66	1290
0.48	1.51	1310
1.15	1.12	1740
1.01	1.42	1760
0.14	0.11	1912
1.46	2.23	1914
2.5	2.52	1914
		1988
0.63	0.60	4222
